# Supplementary material for: GoldenPiCS: a Golden Gate-derived modular cloning system for applied synthetic biology in the yeast Pichia pastoris
Source: BMC Syst Biol. 2017 Dec 8;11:123. doi: 10.1186/s12918-017-0492-3 (PMC5723102; doi:10.1186/s12918-017-0492-3)
Supplement: Supplementary file 2 — GoldenPiCS modules and plasmids. Modules and plasmids are listed with corresponding cloning- and fusion sites and full sequences. DNA orientation is 5’to 3′. All plasmids are available at Addgene. (XLSX 33 kb) [file 12918_2017_492_MOESM2_ESM.xlsx]

## Sheet: modules
module	name	type	cloning sites	fusion sites	internal restriction sites	sequence
kanMX (BB3)	Kanamycin resistance, aminoglycoside phosphotransferase under control of the A. gossipii TEF promoter and terminator	resistance	BpiI	Fs2-3	-	GAAGACGCCATGGACATGGAGGCCCAGAATACCCTCCTTGACAGTCTTGACGTGCGCAGCTCAGGGGCATGATGTGACTGTCGCCCGTACATTTAGCCCATACATCCCCATGTATAATCATTTGCATCCATACATTTTGATGGCCGCACGGCGCGAAGCAAAAATTACGGCTCCTCGCTGCAGACGTGCGAGCAGGGAAACGCTCCCCTCACAGACGCGTTGAATTGTCCCCACGCCGCGCCCCTGTAGAGAAATATAAAAGGTTAGGATTTGCCACTGAGGTTCTTCTTTCATATACTTCCTTTTAAAATCTTGCTAGGATACAGTTCTCACATCACATCCGAACATAAACAACCATGGGTAAGGAAAAGACTCACGTTTCGAGGCCGCGATTAAATT…
zeoR (BB3)	Phleomycin D1 (Zeocin) resistance flanked by loxP sites, gene 'Sh ble' under control of the S. cerevisiae TEF1 promoter and the bacterial EM7 promoter, and the TEF transcription terminator from A. gossipii	resistance	BpiI	Fs2-3	-	GATCTAGAAGACGCCATGGACATGGAGGCCCAGAATACCCTCCTTGACAGTCTTGACGTGCGCAGCTCAGGGGCATGATGTGACTGTCGCCCGTACATTTAGCCCATACATCCCCATGTATAATCATTTGCATCCATACATTTTGATGGCCGCACGGCGCGAAGCAAAAATTACGGCTCCTCGCTGCAGACCTGCGAGCAGGGAAACGCTCCCCTCACAGACGCGTTGAATTGTCCCCACGCCGCGCCCCTGTAGAGAAATATAAAAGGTTAGGATTTGCCACTGAGGTTCTTCTTTCATATACTTCCTTTTAAAATCTTGCTAGGATACAGTTCTCACATCACATCCGAACATAAACAACCATGGGTACCACTCTTGACGACACGGCTTACCGGTACC…
hphMX (BB3)	Hygromycin resistance hphMX6, hygromycin B phosphotransferase under control of the A. gossipii TEF promoter and terminator	resistance	BpiI	Fs2-3	-	GAAGACGCCATGGACATGGAGGCCCAGAATACCCTCCTTGACAGTCTTGACGTGCGCAGCTCAGGGGCATGATGTGACTGTCGCCCGTACATTTAGCCCATACATCCCCATGTATAATCATTTGCATCCATACATTTTGATGGCCGCACGGCGCGAAGCAAAAATTACGGCTCCTCGCTGCAGACGTGCGAGCAGGGAAACGCTCCCCTCACAGACGCGTTGAATTGTCCCCACGCCGCGCCCCTGTAGAGAAATATAAAAGGTTAGGATTTGCCACTGAGGTTCTTCTTTCATATACTTCCTTTTAAAATCTTGCTAGGATACAGTTCTCACATCACATCCGAACATAAACAACCATGGGTAAAAAGCCTGAACTCACCGCGACGTCTGTCGAGAAGT…
natMX (BB3)	Nourseothricin (NTC) resistance, nourseothricin N-acetyl transferase (NAT) under control of the A. gossipii TEF promoter and terminator	resistance	BpiI	Fs2-3	-	GATCTAGAAGACGCCATGGACATGGAGGCCCAGAATACCCTCCTTGACAGTCTTGACGTGCGCAGCTCAGGGGCATGATGTGACTGTCGCCCGTACATTTAGCCCATACATCCCCATGTATAATCATTTGCATCCATACATTTTGATGGCCGCACGGCGCGAAGCAAAAATTACGGCTCCTCGCTGCAGACCTGCGAGCAGGGAAACGCTCCCCTCACAGACGCGTTGAATTGTCCCCACGCCGCGCCCCTGTAGAGAAATATAAAAGGTTAGGATTTGCCACTGAGGTTCTTCTTTCATATACTTCCTTTTAAAATCTTGCTAGGATACAGTTCTCACATCACATCCGAACATAAACAACCATGGGTACCACTCTTGACGACACGGCTTACCGGTACC…
RGI2 (BB3)	5´ genomic region of the RGI2 gene (PP7435_Chr1-0725) from P. pastoris	integration locus	BpiI	Fs3-4	AscI (linearization)	GATCTAGAAGACCAGCTTCATACCCAGCATTGACCTTTGGTATGAGCATCTGAAAAACAACCAGGTGTTGCAAAGTTAAACATCCTTCTTTGTTCATATAGAACCCACTATTCATGGTACTCCCCAATCGAATTTCACATTCTGGTTTTGAAATTACACACCACGTTAGCTTATAAGATTTCATATAACTTATTGATATACGGTTTCCATTGTTCGAATAGTTGAGGTTGTATGTAATTCGATTGAAGGGGCCATTTTTGTTTCCTACTTTTCCTGGGAGCTTATCCGATGCGCTTCAAAGCTGGAATTGTAAATATAGAGAAAAAGAAGGATGTTGTTTTATTCTTGAAAGAGTATAATTTTACTTCTAGCAACTCTCCCACTTCGCTTGACTTCATT…
ENO (BB3)	5´ genomic region of the ENO1 gene (PP7435_Chr3-1154) from P. pastoris	integration locus	BpiI	Fs3-4	PmeI (linearization)	GATCTAGAAGACCAGCTTCGCTCTTAATTAAGCGGCCCAAAGAGTGAGAGGAAAGTACCTGGGCAAAATCACACAATTCCAAACCATGCTAAATGAGATTTAAAGAGCAAACGATGGCAAAAGGCAACCGTTATAAATGTGATCTTTCTTGGCAGCTATCTGTCAATTTTTCTAAGGAACAGTGAATTCATCATAGGAGAGATGTTATACGTTACATAATCATACATACTGCATGTATCTCACCTACTTTACCTCATCAACTCTAAAACAGTTCTAGTCCCAACCCCAGATTCCTAGTCATGACACAAGTCCGCACCGGACAGGACTCACAACCAGCAAGAGAAGCTAACAAATTTACGCCCCGGTAAAACATTCTTTAGGGGCCGTTCAATGGTAATT…
NTS (BB3)	nontranscribed intergenic spacer (NTS) from the genomic rDNA locus of P. pastoris (Marx et al., 2009)	integration locus	BpiI	Fs3-4	SpeI (linarization)	GATCTAGAAGACCAGCTTCGTAAGCAATCTGGACAATTATGTAAGCGGGTTACGTAAACAGTTATGTAAGCAGAAAAATTTCAAACGACAAAACTTGGGGTCTACAGACACAGTAGCCAGAAGATTGCACTACCATTCGACTCCTCATGACCCACTCTTTCGATCCATGTAGTTAGGTTACCGTTTTTCCTAATATTTAAGGATGTTGAAAATTCATTTTCATTTTTTTCGTTTTTAAGATTTTCTCACAACTCTTCCAAAGATTACTAGTTGACTTTTCAAATATTTAGGGTATTTTTCTCACTTTTTCCTAGCAAACTCCAATTGGTGGGTTCAGTGCAATGGAGTATCACCTTGCAACCACAACGTAATAGCTAACTTGTGGCCACCATGTCTGGT…
AOXTT (BB3)	3´ genomic region of the AOX1 gene (PP7435_Chr4-0130) from P. pastoris	integration locus	BpiI	Fs3-4	AscI (linearization)	GACAGAAGACGCGCTTCAGCAACGTTGTCACTGAAGTTGGCATCAGTATCTACAAACCCTACATACCTCTTGAAGGTCCAGAAGGTAAGCATTTGCCCGCTCCATTCCTACCCGACATATCCACTCTACATTTTATAGTTCAAGGCACCGAAAAAGTTCGAAACAAGAAGTTTGTTCCTGATAACAAGGATTTCTTTATTGGTGGGACTTCATTTACTGTCTCCAAGAAGGACATTTCTGCTGTCATAACCGAGATAGTCTCACAGTTCGAGTCTACTGATGACCAAAAGTCAGAGAAATTTACCATGAAATCTCCTCCTCCGGTTGCTTTAGTTGGGCATAATCTGATAGGAGGCCTCAAGACACTGAAGAATGCGGGTATCACCATTCCCATACTTC…
pUC origin (BB3)	origin of replication derived from the E. coli plasmid pBR322	E. coli ORI	BpiI	Fs4-1	-	GAAGACGCCGCTGTGAGCAAAAGGCCAGCAAAAGGCCAGGAACCGTAAAAAGGCCGCGTTGCTGGCGTTTTTCCATAGGCTCCGCCCCCCTGACGAGCATCACAAAAATCGACGCTCAAGTCAGAGGTGGCGAAACCCGACAGGACTATAAAGATACCAGGCGTTTCCCCCTGGAAGCTCCCTCGTGCGCTCTCCTGTTCCGACCCTGCCGCTTACCGGATACCTGTCCGCCTTTCTCCCTTCGGGAAGCGTGGCGCTTTCTCATAGCTCACGCTGTAGGTATCTCAGTTCGGTGTAGGTCGTTCGCTCCAAGCTGGGCTGTGTGCACGAACCCCCCGTTCAGCCCGACCGCTGCGCCTTATCCGGTAACTATCGTCTTGAGTCCAACCCGGTAAGACA…
Linker_Fs_12	Promoter-BB1 linker	BB1 linker	Bsp119I	-	BsaI (integration), BpiI (excision)	TTCGAAGACGCGGAGTGAGACCGGATCCATCTCGAGGGTCTCACATGGCGTCTTCGAA
Linker_Fs_23	CDS-BB1 linker	BB1 linker	Bsp119I	-	BsaI (integration), BpiI (excision)	TTCGAAGACGCCATGTGAGACCCTCGAGATGGATCCGGTCTCAGCTTGCGTCTTCGAA
Linker_Fs_34	Terminator-BB1 linker	BB1 linker	Bsp119I	-	BsaI (integration), BpiI (excision)	TTCGAAGACGCGCTTTGAGACCGGATCCATCTCGAGGGTCTCACGCTGCGTCTTCGAA
Linker_Fs_AB	BB2 linker with fusion sites A-B	BB2 linker	blunt	-	BpiI (integration), BsaI (excision)	ACTAGTCGCAAAAAACCCCGCCCCTGACAGGGCGGGGTTTTTTCGCGGTCTCCGATCGGAGGCGTCTTCGGATCCCTCGAGGAAGACGCCGCTCCGGGGAGACCA
Linker_Fs_BC	BB2 linker with fusion sites B-C	BB2 linker	blunt	-	BpiI (integration), BsaI (excision)	ACTAGTCGCAAAAAACCCCGCCCCTGACAGGGCGGGGTTTTTTCGCGGTCTCCCCGGGGAGGCGTCTTCGGATCCCTCGAGGAAGACGCCGCTAATTGGAGACCA
Linker_Fs_CD	BB2 linker with fusion sites C-D	BB2 linker	blunt	-	BpiI (integration), BsaI (excision)	ACTAGTCGCAAAAAACCCCGCCCCTGACAGGGCGGGGTTTTTTCGCGGTCTCCAATTGGAGGCGTCTTCGGATCCCTCGAGGAAGACGCCGCTAGCTGGAGACCA
Linker_Fs_DE	BB2 linker with fusion sites D-E	BB2 linker	blunt	-	BpiI (integration), BsaI (excision)	ACTAGTCGCAAAAAACCCCGCCCCTGACAGGGCGGGGTTTTTTCGCGGTCTCCAGCTGGAGGCGTCTTCGGATCCCTCGAGGAAGACGCCGCTGGAGGGAGACCA
Linker_Fs_EF	BB2 linker with fusion sites E-F	BB2 linker	blunt	-	BpiI (integration), BsaI (excision)	ACTAGTCGCAAAAAACCCCGCCCCTGACAGGGCGGGGTTTTTTCGCGGTCTCCGGAGGGAGGCGTCTTCGGATCCCTCGAGGAAGACGCCGCTGCTTGGAGACCA
Linker_Fs_FG	BB2 linker with fusion sites F-G	BB2 linker	blunt	-	BpiI (integration), BsaI (excision)	ACTAGTCGCAAAAAACCCCGCCCCTGACAGGGCGGGGTTTTTTCGCGGTCTCCGCTTGGAGGCGTCTTCGGATCCCTCGAGGAAGACGCCGCTCGCTGGAGACCA
Linker_Fs_GH	BB2 linker with fusion sites G-H	BB2 linker	blunt	-	BpiI (integration), BsaI (excision)	ACTAGTCGCAAAAAACCCCGCCCCTGACAGGGCGGGGTTTTTTCGCGGTCTCCCGCTGGAGGCGTCTTCGGATCCCTCGAGGAAGACGCCGCTCAACGGAGACCA
Linker_Fs_HI	BB2 linker with fusion sites H-I	BB2 linker	blunt	-	BpiI (integration), BsaI (excision)	ACTAGTCGCAAAAAACCCCGCCCCTGACAGGGCGGGGTTTTTTCGCGGTCTCCCAACGGAGGCGTCTTCGGATCCCTCGAGGAAGACGCCGCTTGGTGGAGACCA
Linker_Fs_AB	BB3 linker for integration of 1 transcription unit	BB3 linker	BpiI	Fs1-Fs2	BsaI (integration)	GATCGAAGACGCGGAGCGCAAAAAACCCCGCCCCTGACAGGGCGGGGTTTTTTCGCGATCGGAGACCGGATCCCTCGAGGGTCTCCCCGGCATGGCGTCTTCCCGG
Linker_Fs_AC	BB3 linker for integration of 2 transcription units	BB3 linker	BpiI	Fs1-Fs2	BsaI (integration)	GATCGAAGACGCGGAGCGCAAAAAACCCCGCCCCTGACAGGGCGGGGTTTTTTCGCGATCGGAGACCGGATCCCTCGAGGGTCTCCAATTCATGGCGTCTTCCCGG
Linker_Fs_AD	BB3 linker for integration of 3 transcription units	BB3 linker	BpiI	Fs1-Fs2	BsaI (integration)	GATCGAAGACGCGGAGCGCAAAAAACCCCGCCCCTGACAGGGCGGGGTTTTTTCGCGATCGGAGACCGGATCCCTCGAGGGTCTCCAGCTCATGGCGTCTTCCCGG
Linker_Fs_AE	BB3 linker for integration of 4 transcription units	BB3 linker	BpiI	Fs1-Fs2	BsaI (integration)	GATCGAAGACGCGGAGCGCAAAAAACCCCGCCCCTGACAGGGCGGGGTTTTTTCGCGATCGGAGACCGGATCCCTCGAGGGTCTCCGGAGCATGGCGTCTTCCCGG
Linker_Fs_AF	BB3 linker for integration of 5 transcription units	BB3 linker	BpiI	Fs1-Fs2	BsaI (integration)	GATCGAAGACGCGGAGCGCAAAAAACCCCGCCCCTGACAGGGCGGGGTTTTTTCGCGATCGGAGACCGGATCCCTCGAGGGTCTCCGCTTCATGGCGTCTTCCCGG
Linker_Fs_AG	BB3 linker for integration of 6 transcription units	BB3 linker	BpiI	Fs1-Fs2	BsaI (integration)	GATCGAAGACGCGGAGCGCAAAAAACCCCGCCCCTGACAGGGCGGGGTTTTTTCGCGATCGGAGACCGGATCCCTCGAGGGTCTCCCGCTCATGGCGTCTTCCCGG
Linker_Fs_AH	BB3 linker for integration of 7 transcription units	BB3 linker	BpiI	Fs1-Fs2	BsaI (integration)	GATCGAAGACGCGGAGCGCAAAAAACCCCGCCCCTGACAGGGCGGGGTTTTTTCGCGATCGGAGACCGGATCCCTCGAGGGTCTCCCAACCATGGCGTCTTCCCGG
Linker_Fs_AI	BB3 linker for integration of 8 transcription units	BB3 linker	BpiI	Fs1-Fs2	BsaI (integration)	GATCGAAGACGCGGAGCGCAAAAAACCCCGCCCCTGACAGGGCGGGGTTTTTTCGCGATCGGAGACCGGATCCCTCGAGGGTCTCCTGGTCATGGCGTCTTCCCGG
PGAP	PGAP	Promoter	BsaI	Fs1-Fs2	BpI (integration)	GACAGGTCTCTGGAGGATCCTTTTTTGTAGAAATGTCTTGGTGTCCTCGTCCAATCAGGTAGCCATCTCTGAAATATCTGGCTCCGTTGCAACTCCGAACGACCTGCTGGCAACGTAAAATTCTCCGGGGTAAAACTTAAATGTGGAGTAATGGAACCAGAAACGTCTCTTCCCTTCTCTCTCCTTCCACCGCCCGTTACCGTCCCTAGGAAATTTTACTCTGCTGGAGAGCTTCTTCTACGGCCCCCTTGCAGCAATGCTCTTCCCAGCATTACGTTGCGGGTAAAACGGAGGTCGTGTACCCGACCTAGCAGCCCAGGGATGGAAAAGTCCCGGCCGTCGCTGGCAATAATAGCGGGCGGACGCATGTCATGAGATTATTGGAAACCACCAGAATCG…
PGPM1	PGPM1	Promoter	BsaI	Fs1-Fs2	BpI (integration)	GACTGGTCTCAGGAGCCTTGGGTTATTAGTAGTGTCCGTTATTTTTCTGTTTAGGTTACGATTTTGCCAGATTTTTTGGGAGGAGGGAAACAAAAGAACCAGTGCTACACGACCTTTAAGTGCCATCAGGCATCCTGTTTTCTCGACCTCATCTCATCACATCCGTCAGTCTGAGCTTTCAGTTCTCAGTTTTCGATTGACTCTTGCCCTGCTGCGCGCACACCATACCCTGGCTCCCTCTCATGCTTCTGGCGTTACCCCGGGAATCGTACATCCATGCCGCGAATCCCGGACAGGACTCAGACGGATTTCACTATTCCTAGTGGGCACAACCTCCATATATAAGGATACTTCTGCCCCCTAGCTTAAGTGCCTCTATTTTGTCAGTAACAACTTTCA…
PRPP1B	PRPP1B	Promoter	BsaI	Fs1-Fs2	BpI (integration)	GTCAGGTCTCAGGAGCCACTTTTGCATTTGACACAAAATACAAATTTAAGGAGGGAGATCATCGTTACGAAGAATTTAGGGAGGGCGTGACGTTCCTATGCAACTGGTCTAACCTTATTCCGAAAGATCTATTCAATTTATTTTGTTATCTGGTTAAGAATGACTCTGAGTTGGGTGTTACGAATGTTGACCAAATTTCATTGCGAATGAAATTAGAGGGATTGACACAGCTACGCAATGCTTTGGAGGCTAAGAGACAAGTGTTACAGAAAACATCTTTACCTCAATCAGCTCCCCTTCCTGACTCTACGGACCAGAAGGTGATTGCAAGATCAATCAGGAACTTCAACAATGCTCGTATCTACAGACATACTCAAGAAAAACTCTATGTTGCTATGA…
PPDC1	PPDC1	Promoter	BsaI	Fs1-Fs2	BpI (integration)	GACAGGTCTCAGGAGAGCAAATAAACGCAAAGAGCAACATATTAGGATAAACCAACAGGTTAAGTATAGAGCTAAAGCATTGCTGAGCAATATTTCGGATCAACATCAACAGAATAGATCGTCACCACGAAGTATATCCAACTATTCCCCAAGAATCCAGGCTTATCCCTCAAGAATGGCCTCTCCATCTCCTTCAATGAAGATGGCATTGACAAACTCCGTCAGCTTGCAGGATACAATGGATGCGGAACTAGAAGCGTTGGCAAACGAACAATATTACGTCATGCTAGATATCCTTAAGGGATTTTGCGATCTTTCATTTGACATGGTAAACATATTTTCTATCCAGATCCCTGAGGTATTACATCTCCTCTTCGGCTTTGGTGCAGGGTCACTGGC…
PPOR1	PPOR1	Promoter	BsaI	Fs1-Fs2	BpI (integration)	GTCTGGTCTCAGGAGCGCATTATTTGGGTCGGCTACTGTCATTGGTTATGATGGCCTTACCGAGCACGAAGGTGGTTGGATAGACCACAACTGGAAACAGTTGTACAAACAGATTGCATTCATTTTTGCTTGTATTGGATACTCGATGGCCATCACCGCTCTTATCTGTTTCATCCTCAACCGTATTCCATTTTTGCAACTGCGAGCTTCAGAAGAGGCTGAGGAGAAAGGTATGGATGAGGATCAGATTGGAGAGTTCGCTTATGACTACGTGGAAGTACGTCGTGATTTTTTGGCTTGGGGATCAGGCCCAAACAATGGCTTCAAGGAGCCGGAAGTTCTGGATCAGGTAGTTCCGGTTAATGATTTCAGCAGTGACCAGAATGTGACTAATCAGAC…
PMDH3	PMDH3	Promoter	BsaI	Fs1-Fs2	BpI (integration)	GTCAGGTCTCAGGAGTAGCTTGGGTAGGACTTGACAAGTACGGCTTCCGTGGTCATACCAAACGCCTTTGTTACCGTTGGCTATACCTAATGACCAAGGCATTTGTGGATTATAACGGTATCGTAGTTGAAAAATATGACGTAACCACTGGTACTAGCCCCCACAAGGTTGATGCTGAATACGGGAATCAAGGTGCCGATTTTAAAGGAGTAGCCACTGAAGGGTTTGGCTGGGTCAATGCCTCTTTTATTTTGGGATTAACCTACTTAGATGTCCAAGGCATCCGTGCGATAGGCGCCGTTACGTCCCCTGATGTATTTTTCAGGAAGCTCAAACCTTGGGAACGCGCAAGTTATGGCCTAAGGCCATGTAACGAGATAGTCAAGTCAAACTAGAAGT…
PADH2	PADH2	Promoter	BsaI	Fs1-Fs2	BpI (integration)	GTATGGTCTCAGGAGTGATTATGTAAGAAGAGGGGGGTGATTCGGCCGGCTATCGAACTCTAACAACTAGGGGGGTGAACAATGCCCAGCAGTCCTCCCCACTCTTTGACAAATCAGTATCACCGATTAACACCCCAAATCTTATTCTCAACGGTCCCTCATCCTTGCACCCCTCTTTGGACAAATGGCAGTTAGCATTGGTGCACTGACTGACTGCCCAACCTTAAACCCAAATTTCTTAGAAGGGGCCCATCTAGTTAGCGAGGGGTGAAAAATTCCTCCATCGGAGATGTATTGACCGTAAGTTGCTGCTTAAAAAAAATCAGTTCAGATAGCGAGACTTTTTTGATTTCGCAACGGGAGTGCCTGTTCCATTCGATTGCAATTCTCACCCCTTCT…
PFBA1-1	PFBA1-1	Promoter	BsaI	Fs1-Fs2	BpI (integration)	GACAGGTCTCAGGAGGAATGAAGTTATTGGTCTTGGGTGCAGCTTTCCATCTGTTCGATTTATTCGGCTAAGAGTTTACCATTGTGTGCTCGTATGGGGAAGGGTGCAAGGATCAGTAATACAGTCGAACCTGGAGTATCTACCATAGTGGGGATACAATGTAGTTTATCTGTTATCTCGATTGTTCCTAATTAAGGTTTTCTTTGATCCTCTTCTAGTCCACACCTCCTAGATGACATTCGAGCTGCCTGGATTGGATGCCTAGGTTTATTGCCTAGTTCAATACAATTCGTGCGGGCTACAGTAGAAGGCCCTTACATAATCCGGAAAGCATGGTCCCCCACCAAATTGAGAGCTTTTTCAGCCTTCACTGGTGGTATCATTTTCGGGAGATAATAA…
PSHB17	PSHB17	Promoter	BsaI	Fs1-Fs2	BpI (integration)	GATCGGTCTCTGGAGGCAAGGCAACTGAGAAATTGAATAGTGGTTTCAAGCCCGCTGACTTTTTGTATTATCTCAATGTCGGTGTTTCACAGTCCCCAGAAGGGGGCTTTGCCTTCAAGGGAGACGGAAGAGACATCGTCAACCCTGGGGAGAAGTATTTCAAATGGCGCAAGTTCGCTAATTTTTACGATTAAGCAGTGCTGTATGGGGTAGTTAATAAATCGGGAATATCCTTCTGACGTGACTGTAACAAATCTCTTTTTACGTGGTGCGCATACTGGACAGAGGCAGAGTCTCAATTTCTTCTTTTGAGACAGGCTACTACAGCCTGTGATTCCTCTTGGTACTTGGATTTGCTTTTATCTGGCTCCGTTGGGAACTGTGCCTGGGTTTTGAAGT…
PTEF2	PTEF2	Promoter	BsaI	Fs1-Fs2	BpI (integration)	GATAGGTCTCCGGAGCGGTACTACCATTGACACTACACATCCTTAATTCCAATCCTGTCTGGCCTCCTTCACCTTTTAACCATCTTGCCCATTCCAACTCGTGTCAGATTGCGTATCAAGTGAAAAAAAAAAAATTTTAAATCTTTAACCCAATCAGGTAATAACTGTCGCCTCTTTTATCTGCCGCACTGCATGAGGTGTCCCCTTAGTGGGAAAGAGTACTGAGCCAACCCTGGAGGACAGCAAGGGAAAAATACCTACAACTTGCTTCATAATGGTCGTAAAAACAATCCTTGTCGGATATAAGTGTTGTAGACTGTCCCTTATCCTCTGCGATGTTCTTCCTCTCAAAGTTTGCGATTTCTCTCTATCAGAATTGCCATCAAGAGACTCAGGACT…
PRPL2A	PRPL2A	Promoter	BsaI	Fs1-Fs2	BpI (integration)	GACAGGTCTCCGGAGAACAATCATGCTCACTTACTTTTGATTGTGAACACTCTGAGTCTGTTAAGTGCTGTTGGTGTAACCTTCATTAAGACACCAGATTCTTCAGCACTCATCTTTCTGTTCGCAACAATGTTAGGAGTCTCACAAATTGGGTTCATAATCATTTCAATGACCATGTTATCTAACATTTCCTCCAACCAAGAATACTACAAGAACAAGGGATCATTAGTTGGTGTCTACTCATTATTTGGATGTGTTGGAGTCTTAATTGTTAATAAGTTTGGAGGTTGGTTTGGTGACTGGTTCATGCATGGTCCATTTATTCTGTTAGCTCTATTTAACGTTTTATTCTTTATTGCTTTATTTGCATTGAAGGGTGTTAAGAAGAACGAATCCAGA…
PLAT1	PLAT1	Promoter	BsaI	Fs1-Fs2	BpI (integration)	GACAGGTCTCAGGAGGGAAGAATATGAACCACGATTGAAAGACTTTGGGTTTGCCGATTCTAAAACACTTACTGAACAGAAAAGAAGTGAATTATTAGAGAGTTTATGCAACGGAGATCATGAGCTTAGAAAGAACGTAGGCTGGGCAACAACATCCATTTCTGCCTGCGATATTTCCAGTGCAATGCTAAAGCCACATAATATAGGCAATTACAACTTGAATGAGCAGGCTCATGATGTCACCATGGAACTGATAGATAAAGTCATCCAAAAAGGTGTCAATTTACGGCACGTCTACGTAGATACTGTCGGACCTCCAGCATCATACCAAAAGAAACTGCAACAAAGGTTTCCCGCACTGCTGATCACCGTATCTAAAAAAGCAGATGCCATCTATCC…
PPFK300	PPFK300	Promoter	BsaI	Fs1-Fs2	BpI (integration)	GACAGGTCTCAGGAGCCTGCCATTAGGCAAACACCAACTAGGAACCTACACCAAGTTATGAAGGAGCTTGGAAAGGATTATAAAAAATGCGATTACCTAATACACACACGATGCCTGAGCGGTTAATGTGAAATTTCCCGGCCATCGATCGCCCCACAATCAGACTATTTTCGCTCATACAATAAAAAGTCTCCTGTTTCCACCCGAGTATCACCAGAACAAAGTAACAAATACAAAACCATGGGAGACCGATC
PGUT1	PGUT1	Promoter	BsaI	Fs1-Fs2	BpI (integration)	GATCTAGGTCTCAGGAGATAAAAAAATATGGCAACTTTCACCAGCTTAGCTCTCCAGACTTTTTCTTCCCGAATTTTTGGTTCCGAGAAATGGACCTTTGCTAGCCGGTGGGAAATAACTTGAGATGCATGGACGGAATCAAACACGGAAAAATCTAGGTCATCCTACAGCAAACACCTGCAAGGCCGGGAAAGAATTGCTCGGTATTTTCTATTTTGGGAGATTTGTTGGCACGGAAGAATCGGTAACTTTACTAATCCAATACTCCGCTCCTGACTGTTTCAAGTCGGACCCCAACTTTCAAGTGACCCAATTTAGCAGCCTGCATTCTCTTGATTTTATGGGGGAAACTAACAATAGTGTTGCCTTGATTTTAAGTGGCATTGTTCTTTGAAATCG…
PTHI11	PTHI11	Promoter	BsaI	Fs1-Fs2	BpI (integration)	GATCTAGGTCTCAGGAGATCTTTTCAGCTTCATCGTCAGTGATATTTCTCAGCCCACAGACCAAGTCAACTTTGGAATCTAACAACCTTGTTCTTACAATGTTAGAACTCTTAAGTCGCATGCCATGATCTTCAAGCTGAATTTTGTGAAGGAGGTCAAACCCCACAATGGCATCTAGTTGTTTAGAATACATGCCTTCGACAAGTGTTTGAGTGTCCAAAATCAAGAGCTCAAAATTATTGAATTTGTCTGCCAATAACGCCGTAAATTGATTAGTGTCCAGCCCACCAACAATAGGAGCACCTATAGTTAATTTTTCAGATAAATTTAAGTTATCAAGGTAAAGGAGCTCTAAGTTTACCCCTTCCAACAGGGTTATTTGAGAACTCAATAAATTGT…
PDAS2	PDAS2	Promoter	BsaI	Fs1-Fs2	BpI (integration)	TTGATCAGGTCTCCGGAGCAATCTGTGGTTTGCTAAACTGGAAGTCTGGTAAGGACTCTAGCAAGTCCGTTACTCAAAAAGTCATACCAAGTAAGATTACGTAACACCTGGGCATGACTTTCTAAGTTAGCAAGTCACCAAGAGGGTCCTATTTAACGTTTGGCGGTATCTGAAACACAAGACTTGCCTATCCCATAGTACATCATATTACCTGTCAAGCTATGCTACCCCACAGAAATACCCCAAAAGTTGAAGTGAAAAAATGAAAATTACTGGTAACTTCACCCCATAACAAACTTAATAATTTCTGTAGCCAATGAAAGTAAACCCCATTCAATGTTCCGAGATTTAGTATACTTGCCCCTATAAGAAACGAAGGATTTCAGCTTCCTTACCCCA…
PAOX1	PAOX1	Promoter	BsaI	Fs1-Fs2	BpI (integration)	GACAGGTCTCAGGAGAGACGAAAGGTTGAATGAAACCTTTTTGCCATCCGACATCCACAGGTCCATTCTCACACATAAGTGCCAAACGCAACAGGAGGGGATACACTAGCAGCAGACCGTTGCAAACGCAGGACCTCCACTCCTCTTCTCCTCAACACCCACTTTTGCCATCGAAAAACCAGCCCAGTTATTGGGCTTGATTGGAGCTCGCTCATTCCAATTCCTTCTACTAGGCTACTAACACCGTGACTTTATTAGCCTGTCTATCCTGGCCCCCCTGGCGAGGTTCATGTTTGTTTATTTCCGAATGCAACAAGCTCCGCATTACACCCGAACATCACTCCAGATGAGGGCTTTCTGAGTGTGGGGTCAAATAGTTTCATGTTCCCCAAATGGCCC…
PDAS1	PDAS1	Promoter	BsaI	Fs1-Fs2	BpI (integration)	ATCAGGTCTCCGGAGAATGATATAAACAACAATTGAGTGACAGGTCTACTTTGTTCTCAAAAGGCCATAACCATCTGTTTGCATCTCTTATCACCACACCATCCTCCTCATCTGGCCTTCAATTGTGGGGAACAACTAGCATCCCAACACCAGACTAACTCCACCCAGATGAAACCAGTTGTCGCTTACCAGTCAATGAATGTTGAGCTAACGTTCCTTGAAACTCGAATGATCCCAGCCTTGCTGCGTATCATCCCTCCGCTATTCCGCCGCTTGCTCCAACCATGTTTCCGCCTTTTTCGAACAAGTTCAAATACCTATCTTTGGCAGGACTTTTCCTCCTGCCTTTTTTAGCCTCAGTTCTCGGTTAGCCTCTAGGCAAATTCTGTTCTTCATACC…
PFDH1	PFDH1	Promoter	BsaI	Fs1-Fs2	BpI (integration)	ATCAGGTCTCCGGAGAAATGGCAGAAGGATCAGCCTGGACGAAGCAACCAGTTCCAACTGCTAAGTAAAGAAGATGCTAGACGAAGGAGACTTCAGAGGTGAAAAGTTTGCAAGAAGAGAGCTGCGGGAAATAAATTTTCAATTTAAGGACTTGAGTGCGTCCATATTCGTGTACGTGTCCAACTGTTTTCCATTACCTAAGAAAAACATAAAGATTAAAAAGATAAACCCAATCGGGAAACTTTAGCGTGCCGTTTCGGATTCCGAAAAACTTTTGGAGCGCCAGATGACTATGGAAAGAGGAGTGTACCAAAATGGCAAGTCGGGGGCTACTCACCGGATAGCCAATACATTCTCTAGGAACCAGGGATGAATCCAGGTTTTTGTTGTCACGGTAGG…
PALD4	PALD4	Promoter	BsaI	Fs1-Fs2	BpI (integration)	ATCAGGTCTCCGGAGGACAATAAGAAGAAAAAAAAAGAAAAGCGGTGGGGGAGGGATTATTAAATAAGGATTATGTAACCCCAGGGTACCGTTCTATACATATTTAAGGATTATTTAGGACAATCGATGAAATCGGCATCAAACTGGATGGGAGTATAGTGTCCGGATAATCGGATAAATCATCTTGCGAGGAGCCGCTTGGTTGGTTGGTGAGAGGAGTGAAATATGTGTCTCCTCACCCAAGAATCGCGATATCAGCACCCTGTGGGGGACACTATTGGCCTCCCTCCCAAACCTTCGATGTGGTAGTGCTTTATTATATTGATTACATTGATTACATAGCTAAACCCTGCCTGGTTGCAAGTTGAGCTCCGAATTCCAATATTAGTAAAATGCCTG…
eGFP	eGFP	CDS	BsaI	Fs2-Fs3	BpI (integration)	GACAGGTCTCCCATGGTGAGCAAGGGCGAGGAGCTGTTCACCGGGGTGGTGCCCATCCTGGTCGAGCTGGACGGCGACGTAAACGGCCACAAGTTCAGCGTGTCCGGCGAGGGCGAGGGCGATGCCACCTACGGCAAGCTGACCCTGAAGTTCATCTGCACCACCGGCAAGCTGCCCGTGCCCTGGCCCACCCTCGTGACCACCCTGACCTACGGCGTGCAGTGCTTCAGCCGCTACCCCGACCACATGAAGCAGCACGACTTCTTCAAGTCCGCCATGCCCGAAGGCTACGTCCAGGAGCGCACCATCTTCTTCAAGGACGACGGCAACTACAAGACCCGCGCCGAGGTGAAGTTCGAGGGCGACACCCTGGTGAACCGCATCGAGCTGAAGGGCATC…
ScCYC1tt	ScCYC1tt	Terminator	BsaI	Fs3-Fs4	BpI (integration)	GACAGGTCTCCGCTTCAGGCCCCTTTTCCTTTGTCGATATCATGTAATTAGTTATGTCACGCTTACATTCACGCCCTCCCCCCACATCCGCTCTAACCGAAAAGGAAGGAGTTAGACAACCTGAAGTCTAGGTCCCTATTTATTTTTTTATAGTTATGTTAGTATTAAGAACGTTATTTATATTTCAAATTTTTCTTTTTTTTCTGTACAGACGCGTGTACGCATGTAACATTATACTGAAAACCTTGCTTGAGAAGGTTTTGGGACGCTCGAAGGCTTTAATTTGCAAGCTCGCTGGAGACCGATC
TDH3tt	TDH3tt	Terminator	BsaI	Fs3-Fs4	BpI (integration)	GACTGGTCTCTGCTTTCGATTTGTATGTGAAATAGCTGAAATTCGAAAATTTCATTATGGCTGTATCTACTTTAGCGTATTAGGCATTTGAGCATTGGCTTGAACAATGCGGGCTGTAGTGTGTCACCAAAGAAACCATTCGGGTTCGGATCTGGAAGTCCTCATCACGTGATGCCGATCTCGTGTATTTTATTTTCAGATAACACCTGAGGACTTTCGCTAGAGACCTATC
RPS2tt	RPS2tt	Terminator	BsaI	Fs3-Fs4	BpI (integration)	GTGTGGTCTCCGCTTTAGTCAAATATTAATCTATTTCACCTGTTCAAACTTTACTTAATGTACAAATGTGGTAGTTATTAGTTTTGCAACGGAACTTGTTCCATAATCTGGTCCTCTGGGACAGCAAACTGTCTTTCACTAGTAGCGCCAGTTTCGGGAGTCCACACAGCATTAGTCACCGGTGCACCAGCACTAATCTCACGACCTTCTGGGTGTTTAAATGGGCAGTTAGGGTTGCGGCATCCAGCTGCAAACTTACAATCCTCATCAATTGGATGAGTGAAAAAACAGTTTGGTCTGGTACAACTGTTGCCTTCACGACACAGTACAGGAGTAGTTGCGTGACGTCTTGGGCACTTGTAATTACGGCATGATTTACCAAATCGACATTGTTCCAAA…
RPP1Btt	RPP1Btt	Terminator	BsaI	Fs3-Fs4	BpI (integration)	GACAGGTCTCCGCTTGGATGATACTTTAATTGATGCATGTGAAGAATTGAAGAAACAGTAATCTAGTAAAATATAAGAAAGTCCTGAAAGTAGTTCATTTAGTAAGCTATGAACCCAAGTTGGGGTAACCGATTTTTCAGGTAAACAGCTGTAGTGAGGAGACATCTCAAATCGCCTGAGAAGAAAAATATCTATGAGACAACTACAATGCGAAGAATGTGTTCAAATGCTCTATTATTCACTAGTTTACCTATTCAATGACCAACTCCTGGGAGGCTTCGTTACCGATAATTGGTAACTTAACTAGTACGTCCTTCATCAACTCGTAGACAGTGAAAGTGACGGCTTGTCCCGGAGCAACACGCATGATACGCGGCGTGATACCTTTGTACAGAGCAC…
RPS17Btt	RPS17Btt	Terminator	BsaI	Fs3-Fs4	BpI (integration)	GACAGGTCTCCGCTTGGGTTTCATAGCTACTGTTAGTAGATCAATACACACATTGTATAGTTAAAAGTGATAACCATAATTTCCTTGCACATCCTTCGAAATTTGAAAATTCTGATCATCGATTGTATTGACCTCTTGAGCTGGTTAGAAACCCACCGGACAAAGGCATCCTATTCTGAAAAGTGGCAATATGGCAAGGTAACTGAGTACCACTGGTTGGTATGTTTCCCTTTTTTTTTTACTTATCGGCGTGTTTGTAATATAAAGTTCTCTGTTTACAAAACTCATTTACTGAAAACAGATGCTGGTATTTACTTTGAAAAAGTTAGATTACTTGCCAGTTGATTAAAATTCGTGGCAGTCCTGTGTATATTCTACAATTCGTCATCTTTGGCCAAC…
chr4_0883tt	chr4_0883tt	Terminator	BsaI	Fs3-Fs4	BpI (integration)	GACAGGTCTCCGCTTCTGTTTGTCCTTATACATCATTCCAAGGTTAGAAAAGGCCGGAAAACAGACATTTTTATTTCATAGAATATTGCAGTAGGATATATCCGCTACACTCGCTTATCAGCCCATTTTAATTTAATATTTTAGTTTAATTTTTTAACTGATCAGTTAGCCTTCTTTCAGCAAGGGCTGAAAGATGTCGTGCGTAAACTCAAATAGTTACTTACTTTAGCAATGATCATTTGTTTGCTCTTGTTGTAGCCAAGTTTCTCGGCAGACAAAAGCCGCTCGTTGAAGTCCATTCGGAAAGTCAAAGGTCATCGAAAGTATTTCGAAGGGGCTGAATCTCGAAGGGGGCTGAATCTGCAGGGACTTTACGTGTCTTATCGATCAAAAGATTAA…
IDP1tt	IDP1tt	Terminator	BsaI	Fs3-Fs4	BpI (integration)	GACAGGTCTCCGCTTATGGACCATCCTATATAATTACTACATCTCTATAATCATAAAGAGTACCATGAGAACTGGTTTCTTGAAGGAAGTTTCGTAAAAAGGTTACGCTTGAGTAGTTTTGTGTGACGTTTCCGTTTCCTGTGACTCTAGGAACTCCCAGAGATATTGTAAGGAGTAGTAAGTAGCCATTGTGATACCCAAGACCTTGAAATAGGCCACACTGTATTTTCTGTAAAAGACGGTCTAATTGTTGTTAGTAAGCAGCGGGTAATCGAATAGTGAAAAAGGTACTAACATGAGGATTGTATTTCTCTTCAGGTTCTGATTCCTTCTTAGAGGGAGCAGGAGTAGGTTGCGAGGGAAGTGGAGGTGGTTTGGGATGATCTTGGCCCCGAACTT…
RPS25Att	RPS25Att	Terminator	BsaI	Fs3-Fs4	BpI (integration)	GACAGGTCTCCGCTTTTAGTGTACATCTGATAATATAGTACTACCACGTATGATAATGTAGAGAATAGGCTTCCTTGTCGAGTGTGTTTGCAGTTTTCTTGAGTTTCAAGGTTTAAATGCTGGTATATTAGTTCATCGAAGGTTTCAGCCAATAGCACCTTAAATCAATCAAACTAATTCGACTCTTACGAAAGAGCCTACTGTGTTTAGTATCGAAGTCGTTTACCTTTCATGTTGAATAGCTTCCTCTCTGACCCTAACATTTCAAGATCCTCCTAAAGTTACCCGGATTGTGAAATTCTAATGATCCACCTGCCCAATGCATTTTTTCTTTATTCAGTTTACCTTTTTTACCTAATATACGAGCTTGTTAAAGTAAGTGGCACTGCAATACTAGGC…
RPS3tt	RPS3tt	Terminator	BsaI	Fs3-Fs4	BpI (integration)	TCGAGGTCTCCGCTTCTGTTTAATTCTGTAGGATAAACGAAATAACTGTATCTTTATAATCATCCTTAAGATAGCCCTGGACTCGTCAGACATTAGTTCGCGCACATTATTTTCCTCCACTGTCTGCAAACAGCCACACGGCATTTCCCTCTCTAGTTTCATTTATCAAAGTAGCACAACACGCTGGAGACCGATC
RPL2Att	RPL2Att	Terminator	BsaI	Fs3-Fs4	BpI (integration)	GACAGGTCTCCGCTTCTATGTAACTAACGAAACAGCATGTACTAATAGAACCGTATCGAGAATATTTATTTAGGTGAGTAGTAGGAGTGAACCAGACAGTCAATTTAGTGAGCTGTCCCAGCTTTTGTGCATTCCAGAATTGCCGGTCAAATTGGTTATGGGTTATGGGGCTTTTCCGATTGAGGTTCAGTTTCTGCGGTTATCTCTTTCTTGACCTGGTCTTTTACAGGCTGTTCTTTCTCCCCATGATTATTCTTTAGCTGAAGATACCGCTTAGCCTGATAATGTCGTCGTTTTGTAATCAAAATCTTTAGTTGGGCATCGTCTGAGGTTTCCTTTGGCTTCTGGGGTTGTTAGTAGGAACGTAGGAACCATAGTAACTTTTACACATACATTCTT…

## Sheet: plasmids
plasmid	type/insert	insert/aim	restriction sites	fusion sites	resistence	comment	5´primer name	5´primer squence	3´primer name	3´primer sequence
BB1_12	recipient BB1	promoter cloning	BsaI	Fs1-Fs2	kanMX	-	seq_BB1_fw	CAGGAAACAGCTATGAC	seq_BB1_rev	GTAAAACGACGGCCAGTT
BB1_23	recipient BB1	cds cloning	BsaI	Fs2-Fs3	kanMX	linker inversed	seq_BB1_rev	GTAAAACGACGGCCAGTT	seq_BB1_fw	CAGGAAACAGCTATGAC
BB1_34	recipient BB1	terminator cloning	BsaI	Fs3-Fs4	kanMX	-	seq_BB1_fw	CAGGAAACAGCTATGAC	seq_BB1_rev	GTAAAACGACGGCCAGTT
BB2_AB	recipient BB2	transcription unit cloning	BpiI	FsA-FsB	AmpR	-	seq_BB2_fw	CTGCGTTATCCCCTGATTCT	seq_BB2_rev	GGGTGAGCAAAAACAGGAAG
BB2_BC	recipient BB2	transcription unit cloning	BpiI	FsB-FsC	AmpR	-	seq_BB2_fw	CTGCGTTATCCCCTGATTCT	seq_BB2_rev	GGGTGAGCAAAAACAGGAAG
BB2_CD	recipient BB2	transcription unit cloning	BpiI	FsC-FsD	AmpR	-	seq_BB2_fw	CTGCGTTATCCCCTGATTCT	seq_BB2_rev	GGGTGAGCAAAAACAGGAAG
BB2_DE	recipient BB2	transcription unit cloning	BpiI	FsD-FsE	AmpR	-	seq_BB2_fw	CTGCGTTATCCCCTGATTCT	seq_BB2_rev	GGGTGAGCAAAAACAGGAAG
BB2_EF	recipient BB2	transcription unit cloning	BpiI	FsE-FsF	AmpR	-	seq_BB2_fw	CTGCGTTATCCCCTGATTCT	seq_BB2_rev	GGGTGAGCAAAAACAGGAAG
BB2_FG	recipient BB2	transcription unit cloning	BpiI	FsF-FsG	AmpR	-	seq_BB2_fw	CTGCGTTATCCCCTGATTCT	seq_BB2_rev	GGGTGAGCAAAAACAGGAAG
BB2_GH	recipient BB2	transcription unit cloning	BpiI	FsG-FsH	AmpR	-	seq_BB2_fw	CTGCGTTATCCCCTGATTCT	seq_BB2_rev	GGGTGAGCAAAAACAGGAAG
BB2_HI	recipient BB2	transcription unit cloning	BpiI	FsH-FsI	AmpR	-	seq_BB2_fw	CTGCGTTATCCCCTGATTCT	seq_BB2_rev	GGGTGAGCAAAAACAGGAAG
BB3aN_14	recipient BB3	overexpression of 1 gene in P. pastoris	BsaI	Fs1-Fs4	natMX	integration locus: AOXTT	seq_BB3_fw	GAGGTATGTAGGCGGTGCTA	seq_BB3_rev	TTATATTTCTCTACAGGGGC
BB3aK_14	recipient BB3	overexpression of 1 gene in P. pastoris	BsaI	Fs1-Fs4	kanMX	integration locus: AOXTT	seq_BB3_fw	GAGGTATGTAGGCGGTGCTA	seq_BB3_rev	TTATATTTCTCTACAGGGGC
BB3aZ_14	recipient BB3	overexpression of 1 gene in P. pastoris	BsaI	Fs1-Fs4	zeoR, flanked by loxP sites	integration locus: AOXTT	seq_BB3_fw	GAGGTATGTAGGCGGTGCTA	seq_BB3_rev	TTATATTTCTCTACAGGGGC
BB3eH_14	recipient BB3	overexpression of 1 gene in P. pastoris	BsaI	Fs1-Fs4	hphMX	integration locus: ENO	seq_BB3_fw	GAGGTATGTAGGCGGTGCTA	seq_BB3_rev	TTATATTTCTCTACAGGGGC
BB3eN_14	recipient BB3	overexpression of 1 gene in P. pastoris	BsaI	Fs1-Fs4	natMX	integration locus: ENO	seq_BB3_fw	GAGGTATGTAGGCGGTGCTA	seq_BB3_rev	TTATATTTCTCTACAGGGGC
BB3rN_14	recipient BB3	overexpression of 1 gene in P. pastoris	BsaI	Fs1-Fs4	natMX	integration locus: RGI2	seq_BB3_fw	GAGGTATGTAGGCGGTGCTA	seq_BB3_rev	TTATATTTCTCTACAGGGGC
BB3aK_AC	recipient BB3	overexpression of 2 genes in P. pastoris	BsaI	FsA-FsC	kanMX	integration locus: AOXTT	seq_BB3_fw	GAGGTATGTAGGCGGTGCTA	seq_BB3_rev	TTATATTTCTCTACAGGGGC
BB3aK_AD	recipient BB3	overexpression of 3 genes in P. pastoris	BsaI	FsA-FsD	kanMX	integration locus: AOXTT	seq_BB3_fw	GAGGTATGTAGGCGGTGCTA	seq_BB3_rev	TTATATTTCTCTACAGGGGC
BB3aK_AE	recipient BB3	overexpression of 4 genes in P. pastoris	BsaI	FsA-FsE	kanMX	integration locus: AOXTT	seq_BB3_fw	GAGGTATGTAGGCGGTGCTA	seq_BB3_rev	TTATATTTCTCTACAGGGGC
BB3aK_AF	recipient BB3	overexpression of 5 genes in P. pastoris	BsaI	FsA-FsF	kanMX	integration locus: AOXTT	seq_BB3_fw	GAGGTATGTAGGCGGTGCTA	seq_BB3_rev	TTATATTTCTCTACAGGGGC
BB3eH_AC	recipient BB3	overexpression of 2 genes in P. pastoris	BsaI	FsA-FsC	hphMX	integration locus: ENO	seq_BB3_fw	GAGGTATGTAGGCGGTGCTA	seq_BB3_rev	TTATATTTCTCTACAGGGGC
BB3eH_AD	recipient BB3	overexpression of 3 genes in P. pastoris	BsaI	FsA-FsD	hphMX	integration locus: ENO	seq_BB3_fw	GAGGTATGTAGGCGGTGCTA	seq_BB3_rev	TTATATTTCTCTACAGGGGC
BB3eH_AE	recipient BB3	overexpression of 4 genes in P. pastoris	BsaI	FsA-FsE	hphMX	integration locus: ENO	seq_BB3_fw	GAGGTATGTAGGCGGTGCTA	seq_BB3_rev	TTATATTTCTCTACAGGGGC
BB3eH_AF	recipient BB3	overexpression of 5 genes in P. pastoris	BsaI	FsA-FsF	hphMX	integration locus: ENO	seq_BB3_fw	GAGGTATGTAGGCGGTGCTA	seq_BB3_rev	TTATATTTCTCTACAGGGGC
BB3rN_AC	recipient BB3	overexpression of 2 genes in P. pastoris	BsaI	FsA-FsC	natMX	integration locus: RGI2	seq_BB3_fw	GAGGTATGTAGGCGGTGCTA	seq_BB3_rev	TTATATTTCTCTACAGGGGC
BB3rN_AD	recipient BB3	overexpression of 3 genes in P. pastoris	BsaI	FsA-FsD	natMX	integration locus: RGI2	seq_BB3_fw	GAGGTATGTAGGCGGTGCTA	seq_BB3_rev	TTATATTTCTCTACAGGGGC
BB3rN_AE	recipient BB3	overexpression of 4 genes in P. pastoris	BsaI	FsA-FsE	natMX	integration locus: RGI2	seq_BB3_fw	GAGGTATGTAGGCGGTGCTA	seq_BB3_rev	TTATATTTCTCTACAGGGGC
BB3rN_AF	recipient BB3	overexpression of 5 genes in P. pastoris	BsaI	FsA-FsF	natMX	integration locus: RGI2	seq_BB3_fw	GAGGTATGTAGGCGGTGCTA	seq_BB3_rev	TTATATTTCTCTACAGGGGC
BB3rN_AG	recipient BB3	overexpression of 6 genes in P. pastoris	BsaI	FsA-FsG	natMX	integration locus: RGI2	seq_BB3_fw	GAGGTATGTAGGCGGTGCTA	seq_BB3_rev	TTATATTTCTCTACAGGGGC
BB3rN_AH	recipient BB3	overexpression of 7 genes in P. pastoris	BsaI	FsA-FsH	natMX	integration locus: RGI2	seq_BB3_fw	GAGGTATGTAGGCGGTGCTA	seq_BB3_rev	TTATATTTCTCTACAGGGGC
BB3rN_AI	recipient BB3	overexpression of 8 genes in P. pastoris	BsaI	FsA-FsI	natMX	integration locus: RGI2	seq_BB3_fw	GAGGTATGTAGGCGGTGCTA	seq_BB3_rev	TTATATTTCTCTACAGGGGC
BB1_12_pGAP	promoter	PGAP	BsaI	Fs1-Fs2	kanMX	Promoter derived from PP7435_Chr2-0858	pGAP_fw	GACAGGTCTCTGGAGGATCCTTTTTTGTAGAAATGTCTTGGTGTCCTCG	pGAP_rev	GATCGGTCTCCCATGGTGTTTTGATAGTTGTTCAATTGATTGAAATAGGGACA
BB1_12_pGPM1	promoter	PGPM1	BsaI	Fs1-Fs2	kanMX	Promoter derived from PP7435_Chr3-0360	pGpM1_fw	GACTGGTCTCAGGAGCCTTGGGTTATTAGTAGTGTCCGTTATTTTTCTG	pGPM1_rev	GATCGGTCTCCCATGGTTTGTTTGTGTAATTGAAAGTTGTTACTGAC
BB1_12_pRPP1B	promoter	PRPP1B	BsaI	Fs1-Fs2	kanMX	Promoter derived from PP7435_Chr4-0276	pRPP1B_fw	GTCAGGTCTCAGGAGCCACTTTTGCATTTGACACAAAATACAAATTTAAGGAG	pRPP1B_rev	GATCGGTCTCCCATGTTGATGGTTATAGATGAAATGTTCTAGTTATGGTCTAGCG
BB1_12_pPDC1	promoter	PPDC1	BsaI	Fs1-Fs2	kanMX	Promoter derived from PP7435_Chr3-1042	pPDC1_fw	GACAGGTCTCAGGAGAGCAAATAAACGCAAAGAGC	pPDC1_rev	GATCGGTCTCCCATGGTTGTGTACTAGCTAATTGATTG
BB1_12_pPOR1	promoter	PPOR1	BsaI	Fs1-Fs2	kanMX	Promoter derived from PP7435_Chr2-0411	pPOR1_fw	GTCTGGTCTCAGGAGCGCATTATTTGGGTCGGCTA	pPOR1_rev	GATCGGTCTCCCATGTTGATAGTTCAGGTTAAGTGATG
BB1_12_pMDH3	promoter	PMDH3	BsaI	Fs1-Fs2	kanMX	Promoter derived from PP7435_Chr4-0136	pMDH3_fw	GTCAGGTCTCAGGAGTAGCTTGGGTAGGACTTGAC	pMDH3_rev	GATCGGTCTCCCATGTTGTTATTGTTCGTTGGTTG
BB1_12_pADH2	promoter	PADH2	BsaI	Fs1-Fs2	kanMX	Promoter derived from PP7435_Chr2-0821	pADH2_fw	GTATGGTCTCAGGAGTGATTATGTAAGAAGAGGGG	pADH2_rev	GATCGGTCTCCCATGTTCGTAAAGTAAATAAGATAAAAG
BB1_12_pFBA1-1	promoter	PFBA1-1	BsaI	Fs1-Fs2	kanMX	Promoter derived from PP7435_Chr1-0374	pFBA1-1_fw	GACAGGTCTCAGGAGGAATGAAGTTATTGGTCTTGGG	pFBA1-1_rev	GATCGGTCTCCCATGGTGTAAAAAATATGTTCAATTGATATGTGGG
BB1_12_pSHB17	promoter	PSHB17	BsaI	Fs1-Fs2	kanMX	Promoter derived from PP7435_Chr2-0185	pSHB17_fw	GATCGGTCTCTGGAGGCAAGGCAACTGAGAAATTGAATAGTGGTTTC	pSHB17_rev	GATCGGTCTCCCATGTTAGTGCTTAAAATTCAAGTAGTATGAAACGGAAGATGG
BB1_12_pTEF2	promoter	PTEF2	BsaI	Fs1-Fs2	kanMX	Promoter derived from PP7435_Chr1-1535	pTEF2_fw	GATAGGTCTCCGGAGCGGTACTACCATTGACAC	pTEF2_rev	GATCGGTCTCTCATGTTGGCGAATAACTAAAATGTATG
BB1_12_pRPL2A	promoter	PRPL2A	BsaI	Fs1-Fs2	kanMX	Promoter derived from PP7435_Chr4-0909	pRPL2A_fw	GACAGGTCTCCGGAGAACAATCATGCTCACTTACTTT	pRPL2A_rev	GATCGGTCTCCCATGTTGTGTTAATGTTTCTTGCTG
BB1_12_pLAT1	promoter	PLAT1	BsaI	Fs1-Fs2	kanMX	Promoter derived from PP7435_Chr1-0349	pLAT1_fw	GACAGGTCTCAGGAGGGAAGAATATGAACCACGAT	pLAT1_rev	GATCGGTCTCCCATGGTTGAAGATACTTGTTATTAGG
BB1_12_pPpPfk	promoter	PPpPfk	BsaI	Fs1-Fs2	kanMX	Promoter derived from PP7435_Chr4-0686	pPpPfk_fw	GACAGGTCTCAGGAGCCTGCCATTAGGCAAACACCAACT	pPpPfk_rev	GATCGGTCTCCCATGGTTTTGTATTTGTTACTTTGTTCTGGTGATACTCGG
BB1_12_pGUT1	promoter	PGUT1	BsaI	Fs1-Fs2	kanMX	Promoter derived from PP7435_Chr4-0173	pGUT1_fw	GATCTAGGTCTCAGGAGATAAAAAAATATGGCAACTTTCACCAG	pGUT1_rev	GTCATTGGTCTCGCATGTATAGTAGATATATCTGTGGTATAGTGTGAAAA
BB1_12_pTHI11	promoter	PTHI11	BsaI	Fs1-Fs2	kanMX	Promoter derived from PP7435_Chr4-0952	pTHI11_fw	GATCTAGGTCTCAGGAGATCTTTTCAGCTTCATCGTCA	pTHI11_rev	GTCATTGGTCTCGCATGGATGATTTATTGAAGTTTCCAAAGTTG
BB1_12_pDAS2	promoter	PDAS2	BsaI	Fs1-Fs2	kanMX	Promoter derived from PP7435_Chr3-0350	pDAS2_fw	TTGATCAGGTCTCCGGAGCAATCTGTGGTTTGCTAA	pDAS2_rev	ATATAGGGTCTCTCATGTTTGTTCGATTATTCTCCAGATAAAATCAACAATAGTTGTT
BB1_12_pAOX1	promoter	PAOX1	BsaI	Fs1-Fs2	kanMX	Promoter derived from PP7435_Chr4-0130	pAOX1_fw	GACAGGTCTCAGGAGAAGACGAAAGGTTGAATGAAAC	pAOX1_rev	GATCGGTCTCCCATGGTTTCGAATAATTAGTTGTTT
BB1_12_pDAS1	promoter	PDAS1	BsaI	Fs1-Fs2	kanMX	Promoter derived from PP7435_Chr3-0352	pDAS1_fw	ATCAGGTCTCCGGAGAATGATATAAACAACAATTGAGTGACAGGTCTA	pDAS1_rev	AGACTGACGGTCTCTCATGTTTTGATGTTTGATAGTTTGATAAGA
BB1_12_pFDH1	promoter	PFDH1	BsaI	Fs1-Fs2	kanMX	Promoter derived from PP7435_Chr3-0238	pFDH1_fw	ATCAGGTCTCCGGAGAAATGGCAGAAGGATCAGCCT	pFDH1_rev	ATATAGGGTCTCTCATGTGTTTAAGTGGGTGATGTTGGAGG
BB1_12_pALD4	promoter	PALD4	BsaI	Fs1-Fs2	kanMX	Promoter derived from PP7435_Chr2-0787	pALD4_fw	ATCAGGTCTCCGGAGGACAATAAGAAGAAAAAAAAAGAAAAGCGGTGG	pALD4_rev	ATATAGGGTCTCTCATGCTTTTCTTTGGGCAAGGAAAAATCAAGAAAAA
BB1_23_eGFP	coding sequence	eGFP	BsaI	Fs2-Fs3	kanMX	enhanced green fluorescent protein [ Bacillus cereus ]	eGFP_fw	GACAGGTCTCCCATGGTGAGCAAGGGCGAGGA	eGFP_rev	GATCGGTCTCCAAGCTTACTTGTACAGCTCGTCCATG
BB1_34_ScCYC1tt	terminator	ScCYC1tt	BsaI	Fs3-Fs4	kanMX	Terminator derived from S. cerevisiae YJR048W	ScCYC1tt_fw	GACAGGTCTCCGCTTCAGGCCCCTTTTCCTT	ScCYC1tt_rev	GATCGGTCTCCAGCGAGCTTGCAAATTAAAGCCTTC
BB1_34_TDH3tt	terminator	TDH3tt	BsaI	Fs3-Fs4	kanMX	Terminator derived from PP7435_Chr2-0858	TDH3tt_fw	GACTGGTCTCTGCTTTCGATTTGTATGTGAAATAGCTG	TDH3tt_rev	GATAGGTCTCTAGCGAAAGTCCTCAGGTGTTATCT
BB1_34_RPS2tt	terminator	RPS2tt	BsaI	Fs3-Fs4	kanMX	Terminator derived from PP7435_Chr1-1396	RPS2tt_fw	GTGTGGTCTCCGCTTTAGTCAAATATTAATCTATTTCACCTGT	RPS2tt_rev	CATAGGTCTCTAGCGCTCTAATCCGGACTGTCCAA
BB1_34_RPP1Btt	terminator	RPP1Btt	BsaI	Fs3-Fs4	kanMX	Terminator derived from PP7435_Chr4-0276	RPP1Btt_fw	GACAGGTCTCCGCTTGGATGATACTTTAATTGATGCATG	RPP1Btt_rev	GATCGGTCTCCAGCGGCTCCTCTAGATACCATCAA
BB1_34_RPS17Btt	terminator	RPS17Btt	BsaI	Fs3-Fs4	kanMX	Terminator derived from PP7435_Chr2-0491	RPS17Btt_fw	GACAGGTCTCCGCTTGGTTTCATAGCTACTGTTAGTAG	RPS17Btt_rev	CTCTGGTCTCTAGCGATTGATCATTCAGGTTGGCT
BB1_34_chr4_0883tt	terminator	chr4_0883tt	BsaI	Fs3-Fs4	kanMX	Terminator derived from PP7435_Chr4-0069	chr4_0883tt_fw	GACAGGTCTCCGCTTCTGTTTGTCCTTATACATCATTC	chr4_0883tt_rev	GTAGGGTCTCTAGCGAAACAACCTGGTAAGAAACG
BB1_34_IDP1tt	terminator	IDP1tt	BsaI	Fs3-Fs4	kanMX	Terminator derived from PP7435_Chr1-0546	IDP1tt_fw	GACAGGTCTCCGCTTATGGACCATCCTATATAATTACTACA	IDP1tt_rev	GATCGGTCTCCAGCGTCTCATTTCCTTCAAACTCC
BB1_34_RPS25Att	terminator	RPS25Att	BsaI	Fs3-Fs4	kanMX	Terminator derived from PP7435_Chr2-0346	RPS25Att_fw	GACAGGTCTCCGCTTTTAGTGTACATCTGATAATATAGTACTAC	RPS25Att_rev	GATCGGTCTCCAGCGGTCAAATATTCAGATGGTGATGC
BB1_34_RPS3tt	terminator	RPS3tt	BsaI	Fs3-Fs4	kanMX	Terminator derived from PP7435_Chr1-0118	RPS3tt_fw	TCGAGGTCTCCGCTTCTGTTTAATTCTGTAGGATAAACGAA	RPS3tt_rev	GATCGGTCTCCAGCGTGTTGTGCTACTTTGATAAATGA
BB1_34_RPL2Att	terminator	RPL2Att	BsaI	Fs3-Fs4	kanMX	Terminator derived from PP7435_Chr4-0909	RPL2Att_fw	GACAGGTCTCCGCTTCTATGTAACTAACGAAACAGCAT	RPL2Att_rev	GATCGGTCTCCAGCGGTCAATCCCTTCTAACACAA
